# Supplementary material for: Development of a NIR Iridium(III) Complex-Based Probe for the Selective Detection of Iron(II) Ions
Source: Biosensors (Basel). 2024 Jul 29;14(8):369. doi: 10.3390/bios14080369 (PMC11352309; doi:10.3390/bios14080369)
Supplement: Supplementary file 1 [file biosensors-14-00369-s001.zip]

Archive with 1 entries (1 files):
- biosensors-3090939-supplementary.pdf
